# Supplementary material for: Factors influencing bird-building collisions in the downtown area of a major North American city
Source: PLoS One. 2019 Nov 6;14(11):e0224164. doi: 10.1371/journal.pone.0224164 (PMC6834121; doi:10.1371/journal.pone.0224164)
Supplement: S1 Dataset — Input data for GenEst analysis to generate estimates of fatal collisions adjusted to account for removal of bird carcasses by humans and animal scavengers and for imperfect detection of carcasses present during surveys (metadata and analysis description in S1 Appendix); U.S. Bank Stadium is building 1. (XLSX) [file pone.0224164.s007.xlsx]

## Sheet: CarcassObservations
BuildingID	LowCO	HighCO
1	155	159
2	9	18
3	76	112
4	91	113
5	5	11
6	14	45
7	2	2
8	4	8
9	59	64
10	4	4
11	3	6
12	25	26
13	6	8
14	1	6
15	11	15
16	1	1
17	254	264
18	2	2
19	29	34
20	23	28
21	5	7

## Sheet: DWP
BuildingID	Artificial	Natural	Rocks
1	0.75	0	0.25
2	1	0	0
3	0.9	0.1	0
4	0.9	0.1	0
5	0.9	0.1	0
6	0.9	0.1	0
7	1	0	0
8	1	0	0
9	0.85	0.05	0.1
10	0.98	0.02	0
11	0.98	0.01	0.01
12	0.98	0.02	0
13	1	0	0
14	0.98	0.01	0.01
15	0.98	0.02	0
16	1	0	0
17	0.95	0.05	0
18	1	0	0
19	0.95	0.05	0
20	0.97	0.03	0
21	0.98	0.01	0.01

## Sheet: GenEst_CarcassPersistence
SRT_ID	LastPresent	FirstAbsent	BuildingID	Substrate	Season
1705140620-RT	0	1.00625	3	Artificial	Spring
1705230646-GM	1.02917	1.99583	3	Artificial	Spring
1709040635-CC	1.05	2.03333	3	Artificial	Fall
1709170727-CC	0	1.03194	3	Artificial	Fall
1709200750-GM	2.02917	2.36181	3	Natural	Fall
1709240655-RT	1.02986	2.11458	3	Artificial	Fall
1709260941-GM	0	0.163889	3	Artificial	Fall
1709271507-CC	2.71597	2.90694	3	Artificial	Fall
1710070846-RT	3.01875	3.98681	3	Natural	Fall
1710131202-CC	0	0.867361	3	Artificial	Fall
1710150901-CC	1.10208	2.00069	3	Artificial	Fall
1710240844-GM	6.98264	Inf	3	Artificial	Fall
1804231749-MK	2.58333	3.84792	3	Artificial	Spring
1805060559-RT	1.0375	1.52083	3	Artificial	Spring
1805110626-MK	0	1	3	Natural	Spring
1805170636-MK	0	0.265972	3	Artificial	Spring
1805200702-RT	0	0.186806	3	Artificial	Spring
1805280655-AS	0.134722	0.964583	3	Artificial	Spring
1808290757-AS	0	0.945833	3	Artificial	Fall
1809040813-AS	1.95833	2.27083	3	Artificial	Fall
1809090628-RT	0	1.05625	3	Artificial	Fall
1809120640-AS	0	0.432639	3	Artificial	Fall
1809180731AS	0	0.2875	3	Artificial	Fall
1809210811-MK	0	1.00417	3	Artificial	Fall
1809240813-AS	0	0.384028	3	Artificial	Fall
1809250718-AS	0	1.02986	3	Artificial	Fall
1809290857-MK	0.0826389	1.02292	3	Artificial	Fall
181003-0847-MK	0	1461.32	3	Artificial	Fall
1810110838-MK	0	0.210417	3	Artificial	Fall
1810140752-RT	0.99375	2.02014	3	Natural	Fall
1810160822-RT	0	0.359722	3	Artificial	Fall
1810210840-RT	2.03889	2.96736	3	Artificial	Fall
1810280748-RT	0	1.00417	3	Artificial	Fall
1705150558-CC	0	0.235417	4	Artificial	Spring
1705170718-GM	0	0.488889	4	Artificial	Spring
1705180655-CC	0	0.997917	4	Artificial	Spring
1705200619-RT	1.05139	1.98611	4	Artificial	Spring
1705280538-RT	1.00347	1.48472	4	Artificial	Spring
1706040705-SL	0	0.978472	4	Artificial	Summer
1706120600-SL	0	0.978472	4	Artificial	Summer
1708210646-GM	0	0.985417	4	Artificial	Fall
1709010631-RT	0	1.02222	4	Artificial	Fall
1709040830-CC	0.949306	1.9375	4	Natural	Fall
1709090636-RT	0	1.00972	4	Artificial	Fall
1709120631-RT	0	0.459028	4	Natural	Fall
1709230808-RT	0	1.01736	4	Artificial	Fall
1709240834-RT	6.97708	Inf	4	Natural	Fall
1709250907-GM	0	0.996528	4	Artificial	Fall
1710020746-GM	0	0.1625	4	Artificial	Fall
1710080809-RT	9.36111	Inf	4	Natural	Fall
1710170838-GM	0	0.340278	4	Artificial	Fall
1710190835-GM	0	0.202778	4	Artificial	Fall
1805100604-MK	0	0.252778	4	Artificial	Spring
1805190551-MK	0	0.480556	4	Artificial	Spring
1806250710-SL	0	0.958333	4	Artificial	Summer
1808260757-RT	7.02847	Inf	4	Natural	Fall
1809040809-AS	0	0.927083	4	Artificial	Fall
1809180651-AS	0	0.3	4	Artificial	Fall
1809260730-AS	1.09097	1.43333	4	Artificial	Fall
1810010756-AS	0	0.277083	4	Artificial	Fall
1810040814-MK	1.95069	2.15833	4	Natural	Fall
1810070920-RT	0	0.914583	4	Artificial	Fall
1810130859-MK	0	0.9375	4	Artificial	Fall
1810160802-RT	0	0.452083	4	Artificial	Fall
1810210812-RT	0	1.00278	4	Artificial	Fall
1705290658-CC	1.00208	1.48889	5	Artificial	Spring
1709170848-CC	6.97083	Inf	5	Artificial	Fall
1805060602-RT-SRT	0.945833	1.44028	5	Artificial	Spring
1808270807-AS-SRT	0.988889	1.91528	5	Artificial	Fall
1809100741-AS-SRT	1.94514	2.29375	5	Artificial	Fall
1809190858-AS	0.345139	0.952083	5	Artificial	Fall
1809271718-RT	3.95	4.59583	5	Natural	Fall
1810140835-RT	0	1.02361	5	Artificial	Fall
1706020533-SL	3.02917	3.98611	6	Artificial	Summer
1706080534-SL	0	2.02361	6	Artificial	Summer
1706090519-SL	0	1.03403	6	Artificial	Summer
1706190717-SL	0.982639	1.99653	6	Artificial	Summer
1709170913-CC	0	1.00972	6	Artificial	Fall
1709261247-RT	0.193056	0.831944	6	Artificial	Fall
1710220838-RT	7.00833	Inf	6	Natural	Fall
1804130829-MK	7.99514	Inf	6	Artificial	Spring
1804010715-RT-SRT	1.03264	2.08403	6	Artificial	Spring
1806170658-RT	3.0125	3.94514	6	Artificial	Summer
1806250653-SL	0	0.952778	6	Artificial	Summer
1809190841-AS-SRT	0	0.340278	6	Artificial	Fall
1809260702-AS	0	1.09653	6	Artificial	Fall
1810030824-AS-SRT	6.91319	Inf	6	Natural	Fall
1805151723-MK-SRT	0.536806	0.925	7	Artificial	Spring
1805130611-RT-SRT	1.00694	1.27014	7	Artificial	Spring
1809010633-MK-SRT	2.04792	3.025	7	Artificial	Fall
1809180909-AS-SRT	0	0.209028	7	Artificial	Fall
1810041748-RT-SRT	1.74306	2.63889	7	Artificial	Fall
1705110618-RT	0	0.334722	8	Artificial	Spring
1706130523-SL	0	0.990278	8	Artificial	Summer
1710190856-GM	0	0.200694	8	Artificial	Fall
1808250644-RT-SRT	0	1.05069	8	Artificial	Fall
1809210758-MK	0	1.00833	8	Artificial	Fall
1705080721-GM	0	0.0451389	9	Artificial	Spring
1705090605-GM	7.01042	Inf	9	Rocks	Spring
1705290608-CC	8.00139	Inf	9	Rocks	Spring
1706230632-SL	6.95833	Inf	9	Artificial	Summer
1708210728-GM	0	0.94375	9	Rocks	Fall
1709090702-RT	2.00347	2.99514	9	Artificial	Fall
1709180819-GM	0	0.290972	9	Artificial	Fall
1709190845-GM	0	0.364583	9	Artificial	Fall
1709261810-CC	0.575	0.877778	9	Artificial	Fall
1710031627-GM	1.67917	1.81319	9	Artificial	Fall
1710060851-CC	0	0.999306	9	Artificial	Fall
1710080837-RT	1.33611	2.03125	9	Artificial	Fall
1710070852-RT	7.00208	Inf	9	Artificial	Fall
1710140900-CC	0.93125	1.99028	9	Artificial	Fall
1710160843-GM	1.01806	1.36111	9	Artificial	Fall
1710240854-GM	0	0.995833	9	Artificial	Fall
1804200722-MK	4.04028	5.01528	9	Artificial	Spring
1804301751-MK	0.548611	0.940278	9	Artificial	Spring
1805111500-RT	6.63681	7.64583	9	Artificial	Spring
1805190625-MK	0	0.402778	9	Artificial	Spring
1809040849-AS	6.98889	Inf	9	Artificial	Fall
1809230801-MK	6.96111	Inf	9	Natural	Fall
1809300705-RT	0	1.05764	9	Natural	Fall
1810161707-MK	0.675	1.63542	9	Artificial	Fall
1805091713-RT-SRT	0	0.838194	10	Artificial	Spring
1805130608-RT-SRT	1.01111	1.27083	10	Natural	Spring
1808300755-MK-SRT	0.949306	2.01736	10	Artificial	Fall
1809150746-MK-SRT	0	1.00694	10	Artificial	Fall
1809180845-AS-SRT	2.85764	Inf	10	Artificial	Fall
1805130550-RT-SRT	1.27569	1.99514	11	Artificial	Spring
1806020524-SL-SRT	2.07361	3.05208	11	Artificial	Summer
1806100715-SL	0	0.917361	11	Artificial	Summer
1808280655-AS-SRT	0	0.935417	11	Artificial	Fall
1809080654-MK-SRT	0	0.976389	11	Natural	Fall
1809180658-AS-SRT	0.936806	1.28194	11	Artificial	Fall
1809260835-AS-SRT	6.99375	Inf	11	Rocks	Fall
1705230706-GM	0	0.434722	12	Artificial	Spring
1705291648-RT	0.596528	1.08333	12	Artificial	Spring
1706160526-SL	0	0.992361	12	Artificial	Summer
1709180919-GM	0.936111	1.38542	12	Artificial	Fall
1805100800-MK	0.151389	0.994444	12	Artificial	Spring
1809010811-MK	0	0.999306	12	Artificial	Fall
1809181031-AS	0	0.217361	12	Artificial	Fall
1809230706-MK	1.00903	1.40208	12	Artificial	Fall
1809250857-AS	0	0.916667	12	Artificial	Fall
1810090811-RT	6.98125	Inf	12	Artificial	Fall
1705231658-RT	0.593056	1.54931	13	Artificial	Spring
1805040744-MK	0	0.198611	13	Artificial	Spring
1805050709-AS	0	0.940972	13	Artificial	Spring
1805220645-AS	0	0.216667	13	Artificial	Spring
1809020835-RT-SRT	0	0.935417	13	Artificial	Fall
1809180653-AS-SRT	0	0.288889	13	Artificial	Fall
1809200830-MK	0	0.970833	13	Artificial	Fall
1810090718-RT-SRT	0.379861	0.96875	13	Artificial	Fall
1710031813-GM	6.61319	Inf	14	Rocks	Fall
1805060740-RT-SRT	0	0.94375	14	Artificial	Spring
1809160648-RT-SRT	0	0.188194	14	Artificial	Fall
1709200853-GM	0.95	1.17778	15	Artificial	Fall
1709270847-RT	0	0.2375	15	Artificial	Fall
1805010718-AS-SRT	0	0.386111	15	Artificial	Spring
1805090611-AS	0	0.438889	15	Artificial	Spring
1805130604-RT-SRT	1.00764	1.27153	15	Artificial	Spring
1808260745-RT	0	1.05208	15	Artificial	Fall
1809190730-AS-SRT	0	0.3375	15	Artificial	Fall
1809260708-AS	2.01319	2.31875	15	Natural	Fall
181005-0723-MK	0	0.371528	15	Artificial	Fall
1810160751-RT	0.450694	1.0375	15	Artificial	Fall
1810210759-RT	0	0.997917	15	Artificial	Fall
1805050654-AS-SRT	0	0.934722	16	Artificial	Spring
1805110550-MK-SRT	0	0.354861	16	Artificial	Spring
1808210728-AS-SRT	0	0.948611	16	Artificial	Fall
1809020645-RT-SRT	0	0.936111	16	Artificial	Fall
1809190711-AS-SRT	0	0.332639	16	Artificial	Fall
1809270710-MK	0	0.453472	16	Artificial	Fall
1705061321-GM	0.708333	1.75486	17	Artificial	Spring
1705080728-GM	0.954167	1.40764	17	Artificial	Spring
1705080737-GM	0.24375	0.941667	17	Artificial	Spring
1705090613-GM	0	0.460417	17	Artificial	Spring
1705090619-GM	0	0.455556	17	Artificial	Spring
1705110545-RT	0	1.03264	17	Artificial	Spring
1705130639-CC	0.993056	2	17	Artificial	Spring
1705150644-CC	8.39931	Inf	17	Natural	Spring
1705250639-GM	0.204167	1.01806	17	Artificial	Spring
1705260712-RT	0	0.961806	17	Artificial	Spring
1705281147-CC	1.77083	2.26181	17	Artificial	Spring
1708280712-CC	0	1.05764	17	Artificial	Fall
1708290836-GM	0	0.922917	17	Artificial	Fall
1708310730-GM	0	0.979167	17	Artificial	Fall
1709060735-GM	0	0.371528	17	Artificial	Fall
1709170756-CC	1.02292	1.31111	17	Artificial	Fall
1709210842-CC	0	0.219444	17	Artificial	Fall
1709240708-RT	1.02917	2.12292	17	Artificial	Fall
1709261005-GM	0.344444	0.915972	17	Artificial	Fall
1709271520-CC	1.10417	1.68958	17	Artificial	Fall
1710040908-GM	0	0.905556	17	Artificial	Fall
1710070855-RT	1.98125	1.98125	17	Artificial	Fall
1710050650-GM	6.075	Inf	17	Artificial	Fall
1710100748-GM	3.05278	4.05833	17	Artificial	Fall
1710140909-CC	0.935417	1.9875	17	Artificial	Fall
1710240903-GM	0	0.997917	17	Artificial	Fall
1710250853-GM	5.98403	Inf	17	Artificial	Fall
1805050805-AS	1.96597	2.35139	17	Artificial	Spring
1805100647-MK	0	0.00277778	17	Artificial	Spring
1806180617-SL	0	0.965972	17	Artificial	Summer
1808210827-AS-SRT	0.934028	1.99583	17	Artificial	Fall
1809070857-AS	2.97431	3.34722	17	Artificial	Fall
1809180805-AS	0.970833	1.33819	17	Artificial	Fall
1809220835-MK	1.99861	2.37708	17	Artificial	Fall
1809250740-AS	0	1.02361	17	Artificial	Fall
1809260820-AS	2.01736	2.21875	17	Artificial	Fall
1810020850-AS	0	0.969444	17	Artificial	Fall
1810041627-RT	1.63472	1.85069	17	Artificial	Fall
1810100811-RT	0	1.04236	17	Artificial	Fall
1810130744-MK	8.04444	Inf	17	Artificial	Fall
1810210849-RT	1.00694	1.94792	17	Artificial	Fall
1810240804-AS	0	1.06806	17	Artificial	Fall
1810290806-AS	0	1.075	17	Artificial	Fall
1705240607-GM	0	1.06458	18	Artificial	Spring
1805110641-MK-SRT	0	0.348611	18	Artificial	Spring
1805170755-MK	0	0.244444	18	Artificial	Spring
1804290648-RT-SRT	0	1.05278	18	Artificial	Spring
1809050823-AS-SRT	1.00625	1.30208	18	Artificial	Fall
1809160750-RT-SRT	0.978472	2.07153	18	Artificial	Fall
1809291057-AS-SRT	0.840972	1.89375	18	Artificial	Fall
1810220859-AS-SRT	8.98819	Inf	18	Artificial	Fall
1705230733-GM	0	0.429167	19	Artificial	Spring
1709180847-GM	3.00625	3.23819	19	Artificial	Fall
1804010823-RT	0	0.959722	19	Artificial	Spring
1804120831-MK	0	0.977083	19	Artificial	Spring
1804160811-AS-SRT	0.945139	1.39444	19	Artificial	Spring
1804231611-MK	0.59375	1.67778	19	Natural	Spring
1805090757-AS	4.20069	5.17569	19	Natural	Spring
1805190717-MK	0	0.395139	19	Artificial	Spring
1808220750-AS	0	0.958333	19	Artificial	Fall
1809080737-MK	0	0.977778	19	Artificial	Fall
1809181521-RT	6.70903	Inf	19	Natural	Fall
1809260817-AS-SRT	0	0.985417	19	Artificial	Fall
1810140820-RT	0	1.01944	19	Artificial	Fall
1810161800-MK	7.61667	Inf	19	Natural	Fall
1705130658-CC	0	0.995139	20	Artificial	Spring
1705170646-GM	0	0.490972	20	Artificial	Spring
1705270705-CC	2.39722	2.99583	20	Artificial	Spring
1709270833-RT	6.00208	Inf	20	Natural	Fall
1804240648-AS	0	0.985417	20	Artificial	Spring
1808170656-MK-SRT	1.975	3.01667	20	Natural	Fall
1809090641-RT-SRT	2	3.01806	20	Artificial	Fall
1809181022-AS	0.935417	1.28125	20	Artificial	Fall
1809291214-AS	0	0.841667	20	Artificial	Fall
1709261030-GM	0	0.0708333	21	Artificial	Fall
1710090853-GM	0	0.965278	21	Artificial	Fall
1804170733-AS-SRT	0.95	2.03125	21	Artificial	Spring
1805130728-RT-SRT	6.93611	Inf	21	Rocks	Spring
1808290845-AS-SRT	1.95903	2.94583	21	Artificial	Fall
1809161223-AS-SRT	0.79375	1.88264	21	Artificial	Fall
1809180846-AS-SRT	0	0.21875	21	Artificial	Fall
1810220842-AS	0.938194	1.96458	21	Natural	Fall
1705130730-CC	0.997917	1.99444	1	Artificial	Spring
1705140712-RT	7.99097	Inf	1	Rocks	Spring
1705170609-GM	0	0.492361	1	Artificial	Spring
1705200657-RT	2.21181	2.51319	1	Artificial	Spring
1705250712-GM	6.28611	8.97292	1	Artificial	Spring
1710190740-GM	0	0.274306	1	Artificial	Fall
1710200742-CC	1.01667	3.00694	1	Artificial	Fall
1710191425-RT	8.72847	Inf	1	Rocks	Fall
1710270755-CC	3.99792	Inf	1	Rocks	Fall
1805070729-AS	0	0.964583	1	Artificial	Spring
1805110700-MK	7.99583	Inf	1	Rocks	Spring
1808230619-MK	0	2.05139	1	Artificial	Fall
1808260640-RT	0.996528	2.02361	1	Artificial	Fall
1808280719-AS	1.0625	1.99167	1	Artificial	Fall
1809030834-AS	0	0.9125	1	Artificial	Fall
1809040650-AS	7.00139	Inf	1	Rocks	Fall
1809120707-AS	5.02292	6.08333	1	Artificial	Fall
1809180858-AS	0.949306	1.30903	1	Artificial	Fall
1809240910-AS	6.99097	Inf	1	Rocks	Fall
1809300730-RT	2.07222	3.04792	1	Artificial	Fall
1810011522-RT-SRT	5.69236	Inf	1	Rocks	Fall
1810070748-RT-SRT	1.00625	1.96944	1	Rocks	Fall
1810090735-RT	3.08681	6.04097	1	Rocks	Fall
1810150837-RT	1.38403	1.96458	1	Artificial	Fall
1810160828-RT-SRT	6.96806	Inf	1	Rocks	Fall
1810210920-RT	7.96875	Inf	1	Rocks	Fall
1810210936-RT	7.96806	Inf	1	Rocks	Fall
1705240657-GM	2.94375	3.94236	2	Artificial	Spring
1709260850-GM	0	0.177083	2	Artificial	Fall
1709270855-RT	0	0.238194	2	Artificial	Fall
1805060733-RT	0	0.945833	2	Artificial	Spring
1805150607-AS	0	1.05833	2	Artificial	Spring
1809260722-AS	0	2.01042	2	Artificial	Fall

## Sheet: GenEst_SearchEfficiency
SD_ID	BuildingID	Substrate	Surveyor	Detection	Season
SD16	3	Artificial	CC	1	Fall
SD06	4	Artificial	CC	1	Fall
SD111	4	Artificial	MK	NA	Fall
SD117	4	Artificial	MK	1	Fall
SD38	4	Natural	CC	1	Fall
SD40	4	Natural	RT	0	Fall
SD94	4	Artificial	RT	1	Fall
SD96	4	Artificial	AS	1	Fall
SD08	5	Natural	RT	0	Fall
SD103	5	Natural	RT	1	Fall
SD49	5	Natural	MK	1	Spring
SD58	5	Natural	AS	1	Spring
SD73	5	Natural	RT	0	Spring
SD83	5	Artificial	RT	1	Fall
SD05	6	Artificial	RT	1	Fall
SD25	6	Natural	CC	0	Fall
SD46	6	Natural	AS	1	Spring
SD92	6	Natural	RT	1	Fall
SD36	7	Artificial	GM	1	Fall
SD42	7	Artificial	MK	1	Spring
SD76	7	Artificial	RT	0	Spring
SD11	8	Artificial	GM	NA	Fall
SD113	8	Artificial	RT	1	Fall
SD50	8	Artificial	AS	1	Spring
SD03	9	Artificial	CC	1	Fall
SD105	9	Natural	AS	1	Fall
SD107	9	Natural	MK	0	Fall
SD109	9	Natural	MK	0	Fall
SD21	9	Natural	GM	1	Fall
SD29	9	Rocks	GM	1	Fall
SD31	9	Natural	GM	0	Fall
SD44	9	Natural	AS	1	Spring
SD45	9	Natural	MK	0	Spring
SD63	9	Natural	MK	0	Spring
SD66	9	Natural	RT	1	Spring
SD68	9	Natural	RT	0	Spring
SD84	9	Natural	AS	1	Fall
SD86	9	Natural	MK	1	Fall
SD101	10	Natural	RT	1	Fall
SD14	10	Natural	RT	1	Fall
SD70	10	Natural	RT	1	Spring
SD74	10	Artificial	RT	0	Spring
SD88	10	Natural	AS	0	Fall
SD91	10	Natural	MK	1	Fall
SD108	11	Rocks	RT	1	Fall
SD17	11	Natural	CC	1	Fall
SD13	12	Artificial	GM	1	Fall
SD30	12	Natural	GM	0	Fall
SD78	12	Artificial	AS	1	Fall
SD80	12	Artificial	MK	1	Fall
SD07	13	Artificial	CC	NA	Fall
SD102	13	Artificial	RT	1	Fall
SD110	13	Artificial	MK	1	Fall
SD55	13	Artificial	MK	1	Spring
SD69	13	Artificial	RT	1	Spring
SD95	13	Artificial	AS	NA	Fall
SD02	14	Artificial	GM	1	Fall
SD104	14	Artificial	AS	1	Fall
SD114	14	Natural	RT	1	Fall
SD10	15	Artificial	GM	1	Fall
SD35	16	Artificial	GM	NA	Fall
SD53	16	Artificial	AS	1	Spring
SD09	17	Natural	RT	1	Fall
SD28	17	Natural	GM	0	Fall
SD54	17	Natural	AS	0	Spring
SD61	17	Natural	MK	1	Spring
SD82	17	Artificial	RT	1	Fall
SD33	18	Artificial	RT	1	Fall
SD57	18	Artificial	MK	1	Spring
SD59	18	Artificial	AS	1	Spring
SD04	19	Artificial	RT	NA	Fall
SD115	19	Artificial	AS	1	Fall
SD118	19	Artificial	MK	1	Fall
SD27	19	Natural	GM	0	Fall
SD01	20	Artificial	RT	NA	Fall
SD22	20	Natural	CC	1	Fall
SD64	20	Artificial	RT	1	Spring
SD12	21	Rocks	GM	1	Fall
SD24	21	Natural	RT	1	Fall
SD62	21	Artificial	AS	1	Spring
SD67	21	Rocks	RT	1	Spring
SD72	21	Natural	RT	0	Spring
SD81	21	Natural	RT	1	Fall
SD89	21	Natural	AS	0	Fall
SD90	21	Natural	MK	0	Fall
SD97	21	Natural	AS	1	Fall
SD100	1	Rocks	MK	1	Fall
SD106	1	Artificial	MK	NA	Fall
SD112	1	Rocks	MK	1	Fall
SD116	1	Artificial	MK	0	Fall
SD20	1	Artificial	GM	1	Fall
SD23	1	Rocks	CC	1	Fall
SD26	1	Rocks	GM	1	Fall
SD32	1	Rocks	RT	1	Fall
SD34	1	Rocks	RT	1	Fall
SD37	1	Rocks	CC	0	Fall
SD39	1	Rocks	RT	1	Fall
SD41	1	Rocks	MK	1	Spring
SD48	1	Rocks	AS	1	Spring
SD51	1	Rocks	AS	1	Spring
SD52	1	Artificial	MK	1	Spring
SD56	1	Artificial	AS	1	Spring
SD60	1	Rocks	MK	0	Spring
SD71	1	Rocks	RT	1	Spring
SD75	1	Rocks	RT	1	Spring
SD77	1	Rocks	AS	1	Fall
SD85	1	Rocks	AS	1	Fall
SD87	1	Rocks	MK	1	Fall
SD93	1	Rocks	RT	1	Fall
SD98	1	Artificial	AS	1	Fall
SD99	1	Artificial	MK	NA	Fall
SD15	2	Artificial	RT	1	Fall
SD43	2	Artificial	MK	1	Spring
SD65	2	Artificial	RT	1	Spring

## Sheet: GenEst_SearchSchedule
SearchDate	B3	B4	B5	B6	B7	B8	B9	B10	B11	B12	B13	B14	B15	B16	B17	B18	B19	B20	B21	B1	B2
2017-03-15	0	1	1	1	1	0	1	1	1	1	1	1	1	1	1	1	1	1	1	1	1
2017-03-16	0	1	1	1	1	0	1	1	1	1	1	1	1	1	1	1	1	1	1	1	1
2017-03-17	0	1	1	1	1	0	1	1	1	1	1	1	1	1	1	1	1	1	1	1	1
2017-03-18	0	1	1	1	1	0	1	1	1	1	1	1	1	1	1	1	1	1	1	1	1
2017-03-19	0	1	1	1	1	0	1	1	1	1	1	1	1	1	1	1	1	1	1	1	1
2017-03-20	0	1	1	1	1	0	1	1	1	1	1	1	1	1	1	1	1	1	1	1	1
2017-03-21	0	1	1	1	1	0	1	1	1	1	1	1	1	1	1	1	1	1	1	1	1
2017-03-22	0	1	1	1	1	1	1	1	1	1	1	1	1	1	1	1	1	1	1	1	1
2017-03-23	0	1	1	1	1	1	1	1	1	1	1	1	1	1	1	1	1	1	1	1	1
2017-03-24	0	1	1	1	1	1	1	1	1	1	1	1	1	1	1	1	1	1	1	1	1
2017-03-25	0	1	1	1	1	1	1	1	1	1	1	1	1	1	1	1	1	1	1	1	1
2017-03-26	0	1	1	1	1	1	1	1	1	1	1	1	1	1	1	1	1	1	1	1	1
2017-03-27	0	1	1	1	1	1	1	1	1	1	1	1	1	1	1	1	1	1	1	1	1
2017-03-28	0	1	1	1	1	1	1	1	1	1	1	1	1	1	1	1	1	1	1	1	1
2017-03-29	0	1	1	1	1	1	1	1	1	1	1	1	1	1	1	1	1	1	1	1	1
2017-03-29	0	1	1	1	1	1	1	1	1	1	1	1	1	1	1	1	1	1	1	1	1
2017-03-30	0	1	1	1	1	1	1	1	1	1	1	1	1	1	1	1	1	1	1	1	1
2017-03-31	0	1	1	1	1	1	1	1	1	1	1	1	1	1	1	1	1	1	1	1	1
2017-03-31	0	1	1	1	1	1	1	1	1	1	1	1	1	1	1	1	1	1	1	1	1
2017-04-01	0	1	1	1	1	1	1	1	1	1	1	1	1	1	1	1	1	1	1	1	1
2017-04-02	0	1	1	1	1	1	1	1	1	1	1	1	1	1	1	1	1	1	1	1	1
2017-04-02	0	1	1	1	1	1	1	1	1	1	1	1	1	1	1	1	1	1	1	1	1
2017-04-03	0	1	1	1	1	1	1	1	1	1	1	1	1	1	1	1	1	1	1	1	1
2017-04-03	0	1	1	1	1	1	1	1	1	1	1	1	1	1	1	1	1	1	1	1	1
2017-04-04	0	1	1	1	1	1	1	1	1	1	1	1	1	1	1	1	1	1	1	1	1
2017-04-04	0	1	1	1	1	1	1	1	1	1	1	1	1	1	1	1	1	1	1	1	1
2017-04-05	0	1	1	1	1	1	1	1	1	1	1	1	1	1	1	1	1	1	1	1	1
2017-04-05	0	1	1	1	1	1	1	1	1	1	1	1	1	1	1	1	1	1	1	1	1
2017-04-06	0	1	1	1	1	1	1	1	1	1	1	1	1	1	1	1	1	1	1	1	1
2017-04-07	0	1	1	1	1	1	1	1	1	1	1	1	1	1	1	1	1	1	1	1	1
2017-04-08	0	1	1	1	1	1	1	1	1	1	1	1	1	1	1	1	1	1	1	1	1
2017-04-09	0	1	1	1	1	1	1	1	1	1	1	1	1	1	1	1	1	1	1	1	1
2017-04-10	0	1	1	1	1	1	1	1	1	1	1	1	1	1	1	1	1	1	1	1	1
2017-04-10	0	1	1	1	1	1	1	1	1	1	1	1	1	1	1	1	1	1	1	1	1
2017-04-11	0	1	1	1	1	1	1	1	1	1	1	1	1	1	1	1	1	1	1	1	1
2017-04-11	0	1	1	1	1	1	1	1	1	1	1	1	1	1	1	1	1	1	1	1	1
2017-04-12	0	1	1	1	1	1	1	1	1	1	1	1	1	1	1	1	1	1	1	1	1
2017-04-12	0	1	1	1	1	1	1	1	1	1	1	1	1	1	1	1	1	1	1	1	1
2017-04-13	0	1	1	1	1	1	1	1	1	1	1	1	1	1	1	1	1	1	1	1	1
2017-04-13	0	1	1	1	1	1	1	1	1	1	1	1	1	1	1	1	1	1	1	1	1
2017-04-14	0	1	1	1	1	1	1	1	1	1	1	1	1	1	1	1	1	1	1	1	1
2017-04-15	1	1	1	1	1	1	1	1	1	1	1	1	1	1	1	1	1	1	1	1	1
2017-04-16	1	1	1	1	1	1	1	1	1	1	1	1	1	1	1	1	1	1	1	1	1
2017-04-17	1	1	1	1	1	1	1	1	1	1	1	1	1	1	1	1	1	1	1	1	1
2017-04-18	1	1	1	1	1	1	1	1	1	1	1	1	1	1	1	1	1	1	1	1	1
2017-04-19	1	1	1	1	1	1	1	1	1	1	1	1	1	1	1	1	1	1	1	1	1
2017-04-20	1	1	1	1	1	1	1	1	1	1	1	1	1	1	1	1	1	1	1	1	1
2017-04-21	1	1	1	1	1	1	1	1	1	1	1	1	1	1	1	1	1	1	1	1	1
2017-04-22	1	1	1	1	1	1	1	1	1	1	1	1	1	1	1	1	1	1	1	1	1
2017-04-23	1	1	1	1	1	1	1	1	1	1	1	1	1	1	1	1	1	1	1	1	1
2017-04-24	1	1	1	1	1	1	1	1	1	1	1	1	1	1	1	1	1	1	1	1	1
2017-04-24	1	1	1	1	1	1	1	1	1	1	1	1	1	1	1	1	1	1	1	1	1
2017-04-25	1	1	1	1	1	1	1	1	1	1	1	1	1	1	1	1	1	1	1	1	1
2017-04-26	1	1	1	1	1	1	1	1	1	1	1	1	1	1	1	1	1	1	1	1	1
2017-04-27	1	1	1	1	1	1	1	1	1	1	1	1	1	1	1	1	1	1	1	1	1
2017-04-28	1	1	1	1	1	1	1	1	1	1	1	1	1	1	1	1	1	1	1	1	1
2017-04-28	1	1	1	1	1	1	1	1	1	1	1	1	1	1	1	1	1	1	1	1	1
2017-04-29	1	1	1	1	1	1	1	1	1	1	1	1	1	1	1	1	1	1	1	1	1
2017-04-29	1	1	1	1	1	1	1	1	1	1	1	1	1	1	1	1	1	1	1	1	1
2017-04-30	1	1	1	1	1	1	1	1	1	1	1	1	1	1	1	1	1	1	1	0	1
2017-04-30	1	1	1	1	1	1	1	1	1	1	1	1	1	1	1	1	1	1	1	0	1
2017-05-01	1	1	1	1	1	1	1	1	1	1	1	1	1	1	1	1	1	1	1	1	1
2017-05-01	1	1	1	1	1	1	1	1	1	1	1	1	1	1	1	1	1	1	1	1	1
2017-05-02	1	1	1	1	1	1	1	1	1	1	1	1	1	1	1	1	1	1	1	1	1
2017-05-03	1	1	1	1	1	1	1	1	1	1	1	1	1	1	1	1	1	1	1	1	1
2017-05-03	1	1	1	1	1	1	1	1	1	1	1	1	1	1	1	1	1	1	1	1	1
2017-05-04	1	1	1	1	1	1	1	1	1	1	1	1	1	1	1	1	1	1	1	1	1
2017-05-05	1	1	1	1	1	1	1	1	1	1	1	1	1	1	1	1	1	1	1	1	1
2017-05-06	1	1	1	1	1	1	1	1	1	1	1	1	1	1	1	1	1	1	1	1	1
2017-05-06	1	1	1	1	1	1	1	1	1	1	1	1	1	1	1	1	1	1	1	1	1
2017-05-07	1	1	1	1	1	1	1	1	1	1	1	1	1	1	1	1	1	1	1	1	1
2017-05-08	1	1	1	1	1	1	1	1	1	1	1	1	1	1	1	1	1	1	1	1	1
2017-05-08	1	1	1	1	1	1	1	1	1	1	1	1	1	1	1	1	1	1	1	1	1
2017-05-09	1	1	1	1	1	1	1	1	1	1	1	1	1	1	1	1	1	1	1	1	1
2017-05-09	1	1	1	1	1	1	1	1	1	1	1	1	1	1	1	1	1	1	1	1	1
2017-05-10	1	1	1	1	1	1	1	1	1	1	1	1	1	1	1	1	1	1	1	1	1
2017-05-10	1	1	1	1	1	1	1	1	1	1	1	1	1	1	1	1	1	1	1	1	1
2017-05-11	1	1	1	1	1	1	1	1	1	1	1	1	1	1	1	1	1	1	1	1	0
2017-05-12	1	1	1	1	1	1	1	1	1	1	1	1	1	1	1	1	1	1	1	1	0
2017-05-12	1	1	1	1	1	1	1	1	1	1	1	1	1	1	1	1	1	1	1	1	0
2017-05-13	1	1	1	1	1	1	1	1	1	1	1	1	1	1	1	1	1	1	1	1	0
2017-05-14	1	1	1	1	1	1	1	1	1	1	1	1	1	1	1	1	1	1	1	1	0
2017-05-15	1	1	1	1	1	1	1	1	1	1	1	1	1	1	1	1	1	1	1	1	0
2017-05-15	1	1	1	1	1	1	1	1	1	1	1	1	1	1	1	1	1	1	1	1	0
2017-05-16	1	1	1	1	1	1	1	1	1	1	1	1	1	1	1	1	1	1	1	1	0
2017-05-17	1	1	1	1	1	1	1	1	1	1	1	1	1	1	1	1	1	1	1	1	0
2017-05-17	1	1	1	1	1	1	1	1	1	1	1	1	1	1	1	1	1	1	1	1	0
2017-05-18	1	1	1	1	1	1	1	1	1	1	1	1	1	1	1	1	1	1	1	1	0
2017-05-19	1	1	1	1	1	1	1	1	1	1	1	1	1	1	1	1	1	1	1	1	0
2017-05-19	1	1	1	1	1	1	1	1	1	1	1	1	1	1	1	1	1	1	1	1	0
2017-05-20	1	1	1	1	1	1	1	1	1	1	1	1	1	1	1	1	1	1	1	1	0
2017-05-20	1	1	1	1	1	1	1	1	1	1	1	1	1	1	1	1	1	1	1	1	0
2017-05-21	1	1	1	1	1	1	1	1	1	1	1	1	1	1	1	1	1	1	1	1	0
2017-05-22	1	1	1	1	1	1	1	1	1	1	1	1	1	1	1	1	1	1	1	1	0
2017-05-22	1	1	1	1	1	1	1	1	1	1	1	1	1	1	1	1	1	1	1	1	0
2017-05-22	1	1	1	1	1	1	1	1	1	1	1	1	1	1	1	1	1	1	1	1	0
2017-05-23	1	1	1	1	1	1	1	1	1	1	1	1	1	1	1	1	1	1	1	1	0
2017-05-23	1	1	1	1	1	1	1	1	1	1	1	1	1	1	1	1	1	1	1	1	1
2017-05-24	1	1	1	1	1	1	1	1	1	1	1	1	1	1	1	1	1	1	1	1	1
2017-05-25	1	1	1	1	1	1	1	1	1	1	1	1	1	1	1	1	1	1	1	1	1
2017-05-25	1	1	1	1	1	1	1	1	1	1	1	1	1	1	1	1	1	1	1	1	1
2017-05-26	1	1	1	1	1	1	1	1	1	1	1	1	1	1	1	1	1	1	1	1	1
2017-05-27	1	1	1	1	1	1	1	1	1	1	1	1	1	1	1	1	1	1	1	1	1
2017-05-28	1	1	1	1	1	1	1	1	1	1	1	1	1	1	1	1	1	1	1	1	1
2017-05-28	1	1	1	1	1	1	1	1	1	1	1	1	1	1	1	1	1	1	1	1	1
2017-05-29	1	1	1	1	1	1	1	1	1	1	1	1	1	1	1	1	1	1	1	1	1
2017-05-30	1	1	1	1	1	1	1	1	1	1	1	1	1	1	1	1	1	1	1	1	1
2017-05-30	1	1	1	1	1	1	1	1	1	1	1	1	1	1	1	1	1	1	1	1	1
2017-05-31	1	1	1	1	1	1	1	1	1	1	1	1	1	0	1	1	1	1	1	1	1
2017-05-31	1	1	1	1	1	1	1	1	1	1	1	1	1	0	1	1	1	1	1	1	1
2017-06-01	1	1	1	1	1	1	1	1	1	1	1	1	1	1	1	1	1	1	1	1	1
2017-06-02	1	1	1	1	1	1	1	1	1	1	1	1	1	1	1	1	1	1	1	1	1
2017-06-03	1	1	1	1	1	1	1	1	1	1	1	1	1	1	1	1	1	1	1	1	1
2017-06-04	1	1	1	1	1	1	1	1	1	1	1	1	1	1	1	1	1	1	1	1	1
2017-06-05	1	1	1	1	1	1	1	1	1	1	1	1	1	1	1	1	1	1	1	1	1
2017-06-06	1	1	1	1	1	1	1	1	1	1	1	1	1	1	1	1	1	1	1	1	1
2017-06-07	1	1	1	1	1	1	1	1	1	1	1	1	1	1	1	1	1	1	1	1	1
2017-06-08	1	1	1	1	1	1	1	1	1	1	1	1	1	1	1	1	1	1	1	1	1
2017-06-09	1	1	1	1	1	1	1	1	1	1	1	1	1	1	1	1	1	1	1	1	1
2017-06-10	1	1	1	1	1	1	1	1	1	1	1	1	1	1	1	1	1	1	1	1	1
2017-06-11	1	1	1	1	1	1	1	1	1	1	1	1	1	1	1	1	1	1	1	1	1
2017-06-12	1	1	1	1	1	1	1	1	1	1	1	1	1	1	1	1	1	1	1	1	1
2017-06-13	1	1	1	1	1	1	1	1	1	1	1	1	1	1	1	1	1	1	1	1	1
2017-06-14	1	1	1	1	1	1	1	1	1	1	1	1	1	1	1	1	1	1	1	1	1
2017-06-15	1	1	1	1	1	1	1	1	1	1	1	1	1	1	1	1	1	1	1	1	1
2017-06-16	1	1	1	1	1	1	1	1	1	1	1	1	1	1	1	1	1	1	1	1	1
2017-06-17	1	1	1	1	1	1	1	1	1	1	1	1	1	1	1	1	1	1	1	1	1
2017-06-18	1	1	1	1	1	1	1	1	1	1	1	1	1	1	1	1	1	1	1	1	1
2017-06-19	1	1	1	1	1	1	1	1	1	1	1	1	1	1	1	1	1	1	1	1	1
2017-06-20	1	1	1	1	1	1	1	1	1	1	1	1	1	1	1	1	1	1	1	1	1
2017-06-21	1	1	1	1	1	1	1	1	1	1	1	1	1	1	1	1	1	1	1	1	1
2017-06-22	1	1	1	1	1	1	1	1	1	1	1	1	1	1	1	1	1	1	1	1	1
2017-06-23	1	1	1	1	1	1	1	1	1	1	1	1	1	1	1	1	1	1	1	1	1
2017-06-24	1	1	1	1	1	1	1	1	1	1	1	1	1	1	1	1	1	1	1	1	1
2017-06-25	1	1	1	1	1	1	1	1	1	1	1	1	1	1	1	1	1	1	1	1	1
2017-06-26	1	1	1	1	1	1	1	1	1	1	1	1	1	1	1	1	1	1	1	1	1
2017-06-27	1	1	1	1	1	1	1	1	1	1	1	1	1	1	1	1	1	1	1	1	1
2017-06-28	1	1	1	1	1	1	1	1	1	1	1	1	1	1	1	1	1	1	1	1	1
2017-06-29	1	1	1	1	1	1	1	1	1	1	1	1	1	1	1	1	1	1	1	1	1
2017-06-30	1	1	1	1	1	1	1	1	1	1	1	1	1	1	1	1	1	1	1	1	1
2017-08-15	1	1	1	1	1	1	1	1	1	1	1	1	1	1	1	1	1	1	1	1	1
2017-08-16	1	1	1	1	1	1	1	1	1	1	1	1	1	1	1	1	1	1	1	1	1
2017-08-17	1	1	1	1	1	1	1	1	1	1	1	1	1	1	1	1	1	1	1	0	1
2017-08-18	1	1	1	1	1	1	1	1	1	1	1	1	1	1	1	1	1	1	1	0	1
2017-08-19	1	1	1	1	1	1	1	1	1	1	1	1	1	1	1	1	1	1	1	0	1
2017-08-20	1	1	1	1	1	1	1	1	1	1	1	1	1	1	1	1	1	1	1	0	1
2017-08-21	1	1	1	1	1	1	1	1	1	1	1	1	1	1	1	1	1	1	1	0	1
2017-08-22	1	1	1	1	1	1	1	1	1	1	1	1	1	1	1	1	1	1	1	0	1
2017-08-23	1	1	1	1	1	1	1	1	1	1	1	1	1	1	1	1	1	1	1	0	1
2017-08-24	1	1	1	1	1	1	1	1	1	1	1	1	1	1	1	1	1	1	1	0	1
2017-08-25	1	1	1	1	1	1	1	1	1	1	1	1	1	1	1	1	1	1	1	0	1
2017-08-26	1	1	1	1	1	1	1	1	1	1	1	1	1	1	1	1	1	1	1	1	1
2017-08-27	1	1	1	1	1	1	1	1	1	1	1	1	1	1	1	1	1	1	1	0	1
2017-08-28	1	1	1	1	1	1	1	1	1	1	1	1	1	1	1	1	1	1	1	1	1
2017-08-29	1	1	1	1	1	1	1	1	1	1	1	1	1	1	1	1	1	1	1	1	1
2017-08-30	1	1	1	1	1	1	1	1	1	1	1	1	1	1	1	1	1	1	1	1	1
2017-08-31	1	1	1	1	1	1	1	1	1	1	1	1	1	1	1	1	1	1	1	0	1
2017-09-01	1	1	1	1	1	1	1	1	1	1	1	1	1	1	1	1	1	1	1	0	1
2017-09-02	1	1	1	1	1	1	1	1	1	1	1	1	1	1	1	1	1	1	1	0	1
2017-09-02	1	1	1	1	1	1	1	1	1	1	1	1	1	1	1	1	1	1	1	1	1
2017-09-03	1	1	1	1	1	1	1	1	1	1	1	1	1	1	1	1	1	1	1	1	1
2017-09-04	1	1	1	1	1	1	1	1	1	1	1	1	1	1	1	1	1	1	1	1	1
2017-09-04	1	1	1	1	1	1	1	1	1	1	1	1	1	1	1	1	1	1	1	1	1
2017-09-05	1	1	1	1	1	1	1	1	1	1	1	1	1	1	1	1	1	1	1	1	1
2017-09-06	1	1	1	1	1	1	1	1	1	1	1	1	1	1	1	1	1	1	1	1	1
2017-09-06	1	1	1	1	1	1	1	1	1	1	1	1	1	1	1	1	1	1	1	1	1
2017-09-07	1	1	1	1	1	1	1	1	1	1	1	1	1	1	1	1	1	1	1	1	1
2017-09-07	1	1	1	1	1	1	1	1	1	1	1	1	1	1	1	1	1	1	1	1	1
2017-09-08	1	1	1	1	1	1	1	1	1	1	1	1	1	1	1	1	1	1	1	0	1
2017-09-09	1	1	1	1	1	1	1	1	1	1	1	1	1	1	1	1	1	1	1	1	1
2017-09-10	1	1	1	1	1	1	1	1	1	1	1	1	1	1	1	1	1	1	1	1	1
2017-09-10	1	1	1	1	1	1	1	1	1	1	1	1	1	1	1	1	1	1	1	1	1
2017-09-11	1	1	1	1	1	1	1	1	1	1	1	1	1	1	1	1	1	1	1	0	1
2017-09-12	1	1	1	1	1	1	1	1	1	1	1	1	1	1	1	1	1	1	1	1	1
2017-09-12	1	1	1	1	1	1	1	1	1	1	1	1	1	1	1	1	1	1	1	1	1
2017-09-13	1	1	1	1	1	1	1	1	1	1	1	1	1	0	1	1	1	1	1	1	1
2017-09-13	1	1	1	1	1	1	1	1	1	1	1	1	1	1	1	1	1	1	1	1	1
2017-09-14	1	1	1	1	1	1	1	1	1	1	1	1	1	1	1	1	1	1	1	1	1
2017-09-15	1	1	1	1	1	1	1	1	1	1	1	1	1	1	1	1	1	1	1	1	1
2017-09-16	1	1	1	1	1	1	1	1	1	1	1	1	1	1	1	1	1	1	1	1	1
2017-09-17	1	1	1	1	1	1	1	1	1	1	1	1	1	1	1	1	1	1	1	1	1
2017-09-18	1	1	1	1	1	1	1	1	1	1	1	1	1	1	1	1	1	1	1	1	1
2017-09-18	1	1	1	1	1	1	1	1	1	1	1	1	1	1	1	1	1	1	1	1	1
2017-09-19	1	1	1	1	1	1	1	1	1	1	1	1	1	1	1	1	1	1	1	1	1
2017-09-19	1	1	1	1	1	1	1	1	1	1	1	1	1	1	1	1	1	1	1	1	1
2017-09-20	1	1	1	1	1	1	1	1	1	1	1	1	1	1	1	1	1	1	1	1	1
2017-09-21	1	1	1	1	1	1	1	1	1	1	1	1	1	1	1	1	1	1	1	1	1
2017-09-21	1	1	1	1	1	1	1	1	1	1	1	1	1	1	1	1	1	1	1	1	1
2017-09-22	1	1	1	1	1	1	1	1	1	1	1	1	1	1	1	1	1	1	1	1	1
2017-09-22	1	1	1	1	1	1	1	1	1	1	1	1	1	1	1	1	1	1	1	1	1
2017-09-23	1	1	1	1	1	1	1	1	1	1	1	1	1	1	1	1	1	1	1	1	1
2017-09-24	1	1	1	1	1	1	1	1	1	1	1	1	1	1	1	1	1	1	1	0	1
2017-09-25	1	1	1	1	1	1	1	1	1	1	1	1	1	1	1	1	1	1	1	1	1
2017-09-26	1	1	1	1	1	1	1	1	1	1	1	1	1	1	1	1	1	1	1	1	1
2017-09-26	1	1	1	1	1	1	1	1	1	1	1	1	1	1	1	1	1	1	1	1	1
2017-09-26	1	1	1	1	1	1	1	1	1	1	1	1	1	1	1	1	1	1	1	1	1
2017-09-27	1	1	1	1	1	1	1	1	1	1	1	1	1	1	1	1	1	1	1	1	1
2017-09-27	1	1	1	1	1	1	1	1	1	1	1	1	1	1	1	1	1	1	1	1	1
2017-09-28	1	1	1	1	1	1	1	1	1	1	1	1	1	1	1	1	1	1	1	1	1
2017-09-28	1	1	1	1	1	1	1	1	1	1	1	1	1	1	1	1	1	1	1	1	1
2017-09-29	1	1	1	1	1	1	1	1	1	1	1	1	1	1	1	1	1	1	1	1	1
2017-09-29	1	1	1	1	1	1	1	1	1	1	1	1	1	1	1	1	1	1	1	1	1
2017-09-30	1	1	1	1	1	1	1	1	1	1	1	1	1	1	1	1	1	1	1	1	1
2017-09-30	1	1	1	1	1	1	1	1	1	1	1	1	1	1	1	1	1	1	1	1	1
2017-10-01	1	1	1	1	1	1	1	1	1	1	1	1	1	1	1	0	0	1	0	0	1
2017-10-02	1	1	1	1	1	1	1	1	1	1	1	1	1	1	1	1	1	1	1	1	1
2017-10-02	1	1	1	1	1	1	1	1	1	1	1	1	1	1	1	1	1	1	1	1	1
2017-10-03	1	1	1	1	1	1	1	1	1	1	1	1	1	1	1	1	1	1	1	1	1
2017-10-03	1	1	1	1	1	1	1	1	1	1	1	1	1	1	1	1	1	1	1	1	1
2017-10-04	1	1	1	1	1	1	1	1	1	1	1	1	1	1	1	1	1	1	1	1	1
2017-10-05	1	1	1	1	1	1	1	1	1	1	1	1	1	1	1	1	1	1	1	1	1
2017-10-05	1	1	1	1	1	1	1	1	1	1	1	1	1	1	1	1	1	1	1	1	1
2017-10-06	1	1	1	1	1	1	1	1	1	1	1	1	1	1	1	1	1	1	1	1	1
2017-10-07	1	1	1	1	1	1	1	1	1	1	1	1	1	1	1	1	1	1	1	1	1
2017-10-07	1	1	1	1	1	1	1	1	1	1	1	1	1	1	1	1	1	1	1	1	1
2017-10-08	1	1	1	1	1	1	1	1	1	1	1	1	1	1	1	1	1	1	1	1	1
2017-10-09	1	1	1	1	1	1	1	1	1	1	1	1	1	1	1	1	1	1	1	1	1
2017-10-09	1	1	1	1	1	1	1	1	1	1	1	1	1	1	1	1	1	1	1	1	1
2017-10-10	1	1	1	1	1	1	1	1	1	1	1	1	1	1	1	1	1	1	1	1	1
2017-10-11	1	1	1	1	1	1	1	1	1	1	1	1	1	1	1	1	1	1	1	1	1
2017-10-11	1	1	1	1	1	1	1	1	1	1	1	1	1	1	1	1	1	1	1	1	1
2017-10-12	1	1	1	1	1	1	1	1	1	1	1	1	1	1	1	1	1	1	1	1	1
2017-10-13	1	1	1	1	1	1	1	1	1	1	1	1	1	1	1	1	1	1	1	1	1
2017-10-13	1	1	1	1	1	1	1	1	1	1	1	1	1	1	1	1	1	1	1	1	1
2017-10-14	1	1	1	1	1	1	1	1	1	1	1	1	1	1	1	1	1	1	1	1	1
2017-10-15	1	1	1	1	1	1	1	1	1	1	1	1	1	1	1	1	1	1	1	0	1
2017-10-16	1	1	1	1	1	1	1	1	1	1	1	1	1	1	1	1	1	1	1	1	1
2017-10-16	1	1	1	1	1	1	1	1	1	1	1	1	1	1	1	1	1	1	1	1	1
2017-10-17	1	1	1	1	1	1	1	1	1	1	1	1	1	1	1	1	1	1	1	1	1
2017-10-17	1	1	1	1	1	1	1	1	1	1	1	1	1	1	1	1	1	1	1	1	1
2017-10-18	1	1	1	1	1	1	1	1	1	1	1	1	1	1	1	1	1	1	1	1	1
2017-10-18	1	1	1	1	1	1	1	1	1	1	1	1	1	1	1	1	1	1	1	1	1
2017-10-19	1	1	1	1	1	1	1	1	1	1	1	1	1	1	1	1	1	1	1	1	1
2017-10-19	1	1	1	1	1	1	1	1	1	1	1	1	1	1	1	1	1	1	1	1	1
2017-10-20	1	1	1	1	1	1	1	1	1	1	1	1	1	1	1	1	1	1	1	1	1
2017-10-21	1	1	1	1	1	1	1	1	1	1	1	1	1	1	1	1	1	1	1	1	1
2017-10-22	1	1	1	1	1	1	1	1	1	1	1	1	1	1	1	1	1	1	1	1	1
2017-10-23	1	1	1	1	1	1	1	1	1	1	1	1	1	1	1	1	1	1	1	1	1
2017-10-24	1	1	1	1	1	1	1	1	1	1	1	1	1	1	1	1	1	1	1	1	1
2017-10-25	1	1	1	1	1	1	1	1	1	1	1	1	1	1	1	1	1	1	1	1	1
2017-10-26	1	1	1	1	1	1	1	1	1	1	1	1	1	1	1	1	1	1	1	1	1
2017-10-27	1	1	1	1	1	1	1	1	1	1	1	1	1	1	1	1	1	1	1	1	1
2017-10-28	1	1	1	1	1	1	1	1	1	1	1	1	1	1	1	1	1	1	1	1	1
2017-10-29	1	1	1	1	1	1	1	1	1	1	1	1	1	1	1	1	1	1	1	1	1
2017-10-30	1	1	1	1	1	1	1	1	1	1	1	1	1	1	1	1	1	1	1	1	1
2017-10-31	1	1	1	1	1	1	1	1	1	1	1	1	1	1	1	1	1	1	1	1	1
2018-03-15	1	1	1	1	1	1	1	1	1	1	1	1	1	1	1	1	1	1	1	1	1
2018-03-16	1	1	1	1	1	1	1	1	1	1	1	1	1	1	1	1	1	1	1	1	1
2018-03-17	1	1	1	1	1	1	1	1	1	1	1	1	1	1	1	1	1	1	1	1	1
2018-03-18	1	1	1	1	1	1	1	1	1	1	1	1	1	1	1	1	1	1	1	1	1
2018-03-19	1	1	1	1	1	1	1	1	1	1	1	1	1	1	1	1	1	1	1	1	1
2018-03-20	1	1	1	1	1	1	1	1	1	1	1	1	1	1	1	1	1	1	1	1	1
2018-03-21	1	1	1	1	1	1	1	1	1	1	1	1	1	1	1	1	1	1	1	1	1
2018-03-22	1	1	1	1	1	1	1	1	1	1	1	1	1	1	1	1	1	1	1	1	1
2018-03-23	1	1	1	1	1	1	1	1	1	1	1	1	1	1	1	1	1	1	1	1	1
2018-03-24	1	1	1	1	1	1	1	1	1	1	1	1	1	1	1	1	1	1	1	1	1
2018-03-25	1	1	1	1	1	1	1	1	1	1	1	1	1	1	1	1	1	1	1	1	1
2018-03-26	1	1	1	1	1	1	1	1	1	1	1	1	1	1	1	1	1	1	1	1	1
2018-03-27	1	1	1	1	1	1	1	1	1	1	1	1	1	1	1	1	1	1	1	1	1
2018-03-28	1	1	1	1	1	1	1	1	1	1	1	1	1	1	1	1	1	1	1	1	1
2018-03-29	1	1	1	1	1	1	1	1	1	1	1	1	1	1	1	1	1	1	1	1	1
2018-03-30	1	1	1	1	1	1	1	1	1	1	1	1	1	1	1	1	1	1	1	1	1
2018-03-31	1	1	1	1	1	1	1	1	1	1	1	1	1	1	1	1	1	1	1	1	1
2018-04-01	1	1	1	1	1	1	1	1	1	1	1	1	1	1	1	1	1	1	1	1	1
2018-04-02	1	1	1	1	1	1	1	1	1	1	1	1	1	1	1	1	1	1	1	1	1
2018-04-03	1	1	1	1	1	1	1	1	1	1	1	1	1	1	1	1	1	1	1	1	1
2018-04-04	1	1	1	1	1	1	1	1	1	1	1	1	1	1	1	1	1	1	1	1	1
2018-04-05	1	1	1	1	1	1	1	1	1	1	1	1	1	1	1	1	1	1	1	1	1
2018-04-06	1	1	1	1	1	1	1	1	1	1	1	1	1	1	1	1	1	1	1	1	1
2018-04-07	1	1	1	1	1	1	1	1	1	1	1	1	1	1	1	1	1	1	1	1	1
2018-04-08	1	1	1	1	1	1	1	1	1	1	1	1	1	1	1	1	1	1	1	1	1
2018-04-08	1	1	1	1	1	1	1	1	1	1	1	1	1	1	1	1	1	1	1	1	1
2018-04-09	1	1	1	1	1	1	1	1	1	1	1	1	1	1	1	1	1	1	1	1	1
2018-04-10	1	1	1	1	1	1	1	1	1	1	1	1	1	1	1	1	1	1	1	1	1
2018-04-11	1	1	1	1	1	1	1	1	1	1	1	1	1	1	1	1	1	1	1	1	1
2018-04-11	1	1	1	1	1	1	1	1	1	1	1	1	1	1	1	1	1	1	1	1	1
2018-04-12	1	1	1	1	1	1	1	1	1	1	1	1	1	1	1	1	1	1	1	1	1
2018-04-13	1	1	1	1	1	1	1	1	1	1	1	1	1	1	1	1	1	1	1	1	1
2018-04-14	1	1	1	1	1	1	1	1	1	1	1	1	1	1	1	1	1	1	1	1	1
2018-04-15	0	1	1	1	1	1	1	1	1	1	1	1	1	1	1	1	1	1	1	1	1
2018-04-16	1	1	1	1	1	1	1	1	1	1	1	1	1	1	1	1	1	1	1	1	1
2018-04-17	1	1	1	1	1	1	1	1	1	1	1	1	1	1	1	1	1	1	1	1	1
2018-04-17	1	1	1	1	1	1	1	1	1	1	1	1	1	1	1	1	1	1	1	1	1
2018-04-18	1	1	1	1	1	1	1	1	1	1	1	1	1	1	1	1	1	1	1	1	1
2018-04-19	1	1	1	1	1	1	1	1	1	1	1	1	1	1	1	1	1	1	1	1	1
2018-04-20	1	1	1	1	1	1	1	1	1	1	1	1	1	1	1	1	1	1	1	1	1
2018-04-21	1	1	1	1	1	1	1	1	1	1	1	1	1	1	1	1	1	1	1	1	1
2018-04-21	1	1	1	1	1	1	1	1	1	1	1	1	1	1	1	1	1	1	1	1	1
2018-04-22	1	1	1	1	1	1	1	1	1	1	1	1	1	1	1	1	1	1	1	1	1
2018-04-22	1	1	1	1	1	1	1	1	1	1	1	1	1	1	1	1	1	1	1	1	1
2018-04-23	1	1	1	1	1	1	1	1	1	1	1	1	1	1	1	1	1	1	1	1	1
2018-04-23	1	1	1	1	1	1	1	1	1	1	1	1	1	1	1	1	1	1	1	1	1
2018-04-24	1	1	1	1	1	1	1	1	1	1	1	1	1	1	1	1	1	1	1	1	1
2018-04-25	1	1	1	1	1	1	1	1	1	1	1	1	1	1	1	1	1	1	1	1	1
2018-04-25	1	1	1	1	1	1	1	1	1	1	1	1	1	1	1	1	1	1	1	1	1
2018-04-26	1	1	1	1	1	1	1	1	1	1	1	1	1	1	1	1	1	1	1	1	1
2018-04-27	1	1	1	1	1	1	1	1	1	1	1	1	1	1	1	1	1	1	1	1	1
2018-04-27	1	1	1	1	1	1	1	1	1	1	1	1	1	1	1	1	1	1	1	1	1
2018-04-28	1	1	1	1	1	1	1	1	1	1	1	1	1	1	1	1	1	1	1	1	1
2018-04-29	1	1	1	1	1	1	1	1	1	1	1	1	1	1	1	1	1	1	1	1	1
2018-04-30	1	1	1	1	1	1	1	1	1	1	1	1	1	1	1	1	1	1	1	1	1
2018-04-30	1	1	1	1	1	1	1	1	1	1	1	1	1	1	1	1	1	1	1	1	1
2018-05-01	1	1	1	1	1	1	1	1	1	1	1	1	1	1	1	1	1	1	1	1	1
2018-05-01	1	1	1	1	1	1	1	1	1	1	1	1	1	1	1	1	1	1	1	1	1
2018-05-02	1	1	1	1	1	1	1	1	1	1	1	1	1	1	1	1	1	1	1	1	1
2018-05-02	1	1	1	1	1	1	1	1	1	1	1	1	1	1	1	1	1	1	1	1	1
2018-05-03	1	1	1	1	1	1	1	1	1	1	1	1	1	1	1	1	1	1	1	1	1
2018-05-04	1	1	1	1	1	1	1	1	1	1	1	1	1	1	1	1	1	1	1	1	1
2018-05-04	1	1	1	1	1	1	1	1	1	1	1	1	1	1	1	1	1	1	1	1	1
2018-05-05	1	1	1	1	1	1	1	1	1	1	1	1	1	1	1	1	1	1	1	0	1
2018-05-06	1	1	1	1	1	1	1	1	1	1	1	1	1	1	1	1	1	1	1	1	1
2018-05-07	1	1	1	1	1	1	1	1	1	1	1	1	1	1	1	1	1	1	1	1	1
2018-05-07	1	1	1	1	1	1	1	1	1	1	1	1	1	1	1	1	1	1	1	1	1
2018-05-08	1	1	1	1	1	1	1	1	1	1	1	1	1	1	1	1	1	1	1	1	1
2018-05-08	1	1	1	1	1	1	1	1	1	1	1	1	1	1	1	1	1	1	1	1	1
2018-05-09	1	1	1	1	1	1	1	1	1	1	1	1	1	1	1	1	1	1	1	1	1
2018-05-09	1	1	1	1	1	1	1	1	1	1	1	1	1	1	1	1	1	1	1	1	1
2018-05-10	1	1	1	1	1	1	1	1	1	1	1	1	1	1	1	1	1	1	1	1	1
2018-05-10	1	1	1	1	1	1	1	1	1	1	1	1	1	1	1	1	1	1	1	1	1
2018-05-11	1	1	1	1	1	1	1	1	1	1	1	1	1	1	1	1	1	1	1	1	1
2018-05-11	1	1	1	1	1	1	1	1	1	1	1	1	1	1	1	1	1	1	1	1	1
2018-05-12	1	1	1	1	1	1	1	1	1	1	1	1	1	1	1	1	1	1	1	1	1
2018-05-12	1	1	1	1	1	1	1	1	1	1	1	1	1	1	1	1	1	1	1	1	1
2018-05-13	1	1	1	1	1	1	1	1	1	1	1	1	1	1	1	1	1	1	1	1	1
2018-05-13	1	1	1	1	1	1	1	1	1	1	1	1	1	1	1	1	1	1	1	1	1
2018-05-14	1	1	1	1	1	1	1	1	1	1	1	1	1	1	1	1	1	1	1	1	1
2018-05-14	1	1	1	1	1	1	1	1	1	1	1	1	1	1	1	1	1	1	1	1	1
2018-05-15	1	1	1	1	1	1	1	1	1	1	1	1	1	1	1	1	1	1	1	1	1
2018-05-15	1	1	1	1	1	1	1	1	1	1	1	1	1	1	1	1	1	1	1	1	1
2018-05-16	1	1	1	1	1	1	1	1	1	1	1	1	1	1	1	1	1	1	1	1	1
2018-05-16	1	1	1	1	1	1	1	1	1	1	1	1	1	1	1	1	1	1	1	1	1
2018-05-17	1	1	1	1	1	1	1	1	1	1	1	1	1	1	1	1	1	1	1	1	1
2018-05-17	1	1	1	1	1	1	1	1	1	1	1	1	1	1	1	1	1	1	1	1	1
2018-05-18	1	1	1	1	1	1	1	1	1	1	1	1	1	1	1	1	1	1	1	0	1
2018-05-19	1	1	1	1	1	1	1	1	1	1	1	1	1	1	1	1	1	1	1	1	1
2018-05-19	1	1	1	1	1	1	1	1	1	1	1	1	1	1	1	1	1	1	1	1	1
2018-05-20	1	1	1	1	1	1	1	1	1	1	1	1	1	1	1	1	1	1	1	1	1
2018-05-20	1	1	1	1	1	1	1	1	1	1	1	1	1	1	1	1	1	1	1	0	1
2018-05-21	1	1	1	1	1	1	1	1	1	1	1	1	1	1	1	1	1	1	1	0	1
2018-05-21	1	1	1	1	1	1	1	1	1	1	1	1	1	1	1	1	1	1	1	0	1
2018-05-22	1	1	1	1	1	1	1	1	1	1	1	1	1	1	1	1	1	1	1	1	1
2018-05-22	1	1	1	1	1	1	1	1	1	1	1	1	1	1	1	1	1	1	1	1	1
2018-05-23	1	1	1	1	1	1	1	1	1	1	1	1	1	1	1	1	1	1	1	0	1
2018-05-23	1	1	1	1	1	1	1	1	1	1	1	1	1	1	1	1	1	1	1	0	1
2018-05-24	1	1	1	1	1	1	1	1	1	1	1	1	1	1	1	1	1	1	1	1	1
2018-05-25	1	1	1	1	1	1	1	1	1	1	1	1	1	1	1	1	1	1	1	1	1
2018-05-26	1	1	1	1	1	1	1	1	1	1	1	1	1	1	1	1	1	1	1	1	1
2018-05-27	1	1	1	1	1	1	1	1	1	1	1	1	1	1	1	1	1	1	1	1	1
2018-05-28	1	1	1	1	1	1	1	1	1	1	1	1	1	1	1	1	1	1	1	1	1
2018-05-28	1	1	1	1	1	1	1	1	1	1	1	1	1	1	1	1	1	1	1	0	1
2018-05-29	1	1	1	1	1	1	1	1	1	1	1	1	1	1	1	1	1	1	1	1	1
2018-05-30	1	1	1	1	1	1	1	1	1	1	1	1	1	1	1	1	1	1	1	1	1
2018-05-31	1	1	1	1	1	1	1	1	1	1	1	1	1	1	1	1	1	1	1	1	1
2018-05-31	1	1	1	1	1	1	1	1	1	1	1	1	1	1	1	1	1	1	1	1	1
2018-06-01	1	1	1	1	1	1	1	1	1	1	1	1	1	1	1	1	1	1	1	1	1
2018-06-02	1	1	1	1	1	1	1	1	1	1	1	1	1	1	1	1	1	1	1	1	1
2018-06-03	1	1	1	1	1	1	1	1	1	1	1	1	1	1	1	1	1	1	1	1	1
2018-06-04	1	1	1	1	1	1	1	1	1	1	1	1	1	1	1	1	1	1	1	1	1
2018-06-05	1	1	1	1	1	1	1	1	1	1	1	1	1	1	1	1	1	1	1	1	1
2018-06-06	1	1	1	1	1	1	1	1	1	1	1	1	1	1	1	1	1	1	1	1	1
2018-06-07	1	1	1	1	1	1	1	1	1	1	1	1	1	1	1	1	1	1	1	1	1
2018-06-08	1	1	1	1	1	1	1	1	1	1	1	1	1	1	1	1	1	1	1	1	1
2018-06-09	1	1	1	1	1	1	1	1	1	1	1	1	1	1	1	1	1	1	1	1	1
2018-06-10	1	1	1	1	1	1	1	1	1	1	1	1	1	1	1	1	1	1	1	1	1
2018-06-11	1	1	1	1	1	1	1	1	1	1	1	1	1	1	1	1	1	1	1	1	1
2018-06-12	1	1	1	1	1	1	1	1	1	1	1	1	1	1	1	1	1	1	1	1	1
2018-06-13	1	1	1	1	1	1	1	1	1	1	1	1	1	1	1	1	1	1	1	1	1
2018-06-14	1	1	1	1	1	1	1	1	1	1	1	1	1	1	1	1	1	1	1	1	1
2018-06-15	1	1	1	1	1	1	1	1	1	1	1	1	1	1	1	1	1	1	1	1	1
2018-06-16	1	1	1	1	1	1	1	1	1	1	1	1	1	1	1	1	1	1	1	1	1
2018-06-17	1	1	1	1	1	1	1	1	1	1	1	1	1	1	1	1	1	1	1	1	1
2018-06-18	1	1	1	1	1	1	1	1	1	1	1	1	1	1	1	1	1	1	1	1	1
2018-06-19	1	1	1	1	1	1	1	1	1	1	1	1	1	1	1	1	1	1	1	1	1
2018-06-20	1	1	1	1	1	1	1	1	1	1	1	1	1	1	1	1	1	1	1	1	1
2018-06-21	1	1	1	1	1	1	1	1	1	1	1	1	1	1	1	1	1	1	1	1	1
2018-06-22	1	1	1	1	1	1	1	1	1	1	1	1	1	1	1	1	1	1	1	1	1
2018-06-23	1	1	1	1	1	1	1	1	1	1	1	1	1	1	1	1	1	1	1	1	1
2018-06-24	1	1	1	1	1	1	1	1	1	1	1	1	1	1	1	1	1	1	1	1	1
2018-06-25	1	1	1	1	1	1	1	1	1	1	1	1	1	1	1	1	1	1	1	1	1
2018-06-26	1	1	1	1	1	1	1	1	1	1	1	1	1	1	1	1	1	1	1	1	1
2018-06-27	1	1	1	1	1	1	1	1	1	1	1	1	1	1	1	1	1	1	1	1	1
2018-06-28	1	1	1	1	1	1	1	1	1	1	1	1	1	1	1	1	1	1	1	1	1
2018-06-29	1	1	1	1	1	1	1	1	1	1	1	1	1	1	1	1	1	1	1	1	1
2018-06-30	1	1	1	1	1	1	1	1	1	1	1	1	1	1	1	1	1	1	1	1	1
2018-08-15	1	1	1	1	1	1	1	1	1	1	1	1	1	1	1	1	1	1	1	1	1
2018-08-16	1	1	1	1	1	1	1	1	1	1	1	1	1	1	1	1	1	1	1	1	1
2018-08-17	1	1	1	1	1	1	1	1	1	1	1	1	1	1	1	1	1	1	1	1	1
2018-08-18	1	1	1	1	1	1	1	1	1	1	1	1	1	1	1	1	1	1	1	0	1
2018-08-19	1	1	1	1	1	1	1	1	1	1	1	1	1	1	1	1	1	1	1	1	1
2018-08-20	1	1	1	1	1	1	1	1	1	1	1	1	1	1	1	1	1	1	1	1	1
2018-08-21	1	1	1	1	1	1	1	1	1	1	1	1	1	1	1	1	1	1	1	0	1
2018-08-22	1	1	1	1	1	1	1	1	1	1	1	1	1	1	1	1	1	1	1	1	1
2018-08-23	1	1	1	1	1	1	1	1	1	1	1	1	1	1	1	1	1	1	1	1	1
2018-08-24	1	1	1	1	1	1	1	1	1	1	1	1	1	1	1	1	1	1	1	0	1
2018-08-25	1	1	1	1	1	1	1	1	1	1	1	1	1	1	1	1	1	1	1	1	1
2018-08-26	1	1	1	1	1	1	1	1	1	1	1	1	1	1	1	1	1	1	1	1	1
2018-08-27	1	1	1	1	1	1	1	1	1	1	1	1	1	1	1	1	1	1	1	1	1
2018-08-28	1	1	1	1	1	1	1	1	1	1	1	1	1	1	1	1	1	1	1	1	1
2018-08-29	1	1	1	1	1	1	1	1	1	1	1	1	1	1	1	1	1	1	1	1	1
2018-08-30	1	1	1	1	1	1	1	1	1	1	1	1	1	1	1	1	1	1	1	0	1
2018-08-31	1	1	1	1	1	1	1	1	1	1	1	1	1	1	1	1	1	1	1	0	1
2018-09-01	1	1	1	1	1	1	1	1	1	1	1	1	1	1	1	1	1	1	1	0	1
2018-09-02	1	1	1	1	1	1	1	1	1	1	1	1	1	1	1	1	1	1	1	1	1
2018-09-03	1	1	1	1	1	1	1	1	1	1	1	1	1	1	1	1	1	1	1	1	1
2018-09-04	1	1	1	1	1	1	1	1	1	1	1	1	1	1	1	1	1	1	1	1	1
2018-09-05	1	1	1	1	1	1	1	1	1	1	1	1	1	1	1	1	1	1	1	1	1
2018-09-06	1	1	1	1	1	1	1	1	1	1	1	1	1	1	1	1	1	1	1	1	1
2018-09-06	1	1	1	1	1	1	1	1	1	1	1	1	1	1	1	1	1	1	1	1	1
2018-09-07	1	1	1	1	1	1	1	1	1	1	1	1	1	1	1	1	1	1	1	1	1
2018-09-07	1	1	1	1	1	1	1	1	1	1	1	1	1	1	1	1	1	1	1	1	1
2018-09-08	1	1	1	1	1	1	1	1	1	1	1	1	1	1	1	1	1	1	1	1	1
2018-09-09	1	1	1	1	1	1	1	1	1	1	1	1	1	1	1	1	1	1	1	0	1
2018-09-10	1	1	1	1	1	1	1	1	1	1	1	1	1	1	1	1	1	1	1	1	1
2018-09-11	1	1	1	1	1	1	1	1	1	1	1	1	1	1	1	1	1	1	1	1	1
2018-09-12	1	1	1	1	1	1	1	1	1	1	1	1	1	1	1	1	1	1	1	1	1
2018-09-12	1	1	1	1	1	1	1	1	1	1	1	1	1	1	1	1	1	1	1	1	1
2018-09-13	1	1	1	1	1	1	1	1	1	1	1	1	1	1	1	1	1	1	1	1	1
2018-09-14	1	1	1	1	1	1	1	1	1	1	1	1	1	1	1	1	1	1	1	1	1
2018-09-14	1	1	1	1	1	1	1	1	1	1	1	1	1	1	1	1	1	1	1	1	1
2018-09-15	1	1	1	1	1	1	1	1	1	1	1	1	1	1	1	1	1	1	1	1	1
2018-09-16	1	1	1	1	1	1	1	1	1	1	1	1	1	1	1	1	1	1	1	1	1
2018-09-16	1	1	1	1	1	1	1	1	1	1	1	1	1	1	1	1	1	1	1	1	1
2018-09-17	1	1	1	1	1	1	1	1	1	1	1	1	1	1	1	1	1	1	1	1	1
2018-09-18	1	1	1	1	1	1	1	1	1	1	1	1	1	1	1	1	1	1	1	1	1
2018-09-18	1	1	1	1	1	1	1	1	1	1	1	1	1	1	1	1	1	1	1	1	1
2018-09-18	1	1	1	1	1	1	1	1	1	1	1	1	1	1	1	1	1	1	1	1	1
2018-09-19	1	1	1	1	1	1	1	1	1	1	1	1	1	1	1	1	1	1	1	1	1
2018-09-19	1	1	1	1	1	1	1	1	1	1	1	1	1	1	1	1	1	1	1	1	1
2018-09-20	1	1	1	1	1	1	1	1	1	1	1	1	1	1	1	1	1	1	1	1	1
2018-09-21	1	1	1	1	1	1	1	1	1	1	1	1	1	1	1	1	1	1	1	1	1
2018-09-22	1	1	1	1	1	1	1	1	1	1	1	1	1	1	1	1	1	1	1	0	1
2018-09-23	1	1	1	1	1	1	1	1	1	1	1	1	1	1	1	1	1	1	1	0	1
2018-09-24	1	1	1	1	1	1	1	1	1	1	1	1	1	1	1	1	1	1	1	1	1
2018-09-24	1	1	1	1	1	1	1	1	1	1	1	1	1	1	1	1	1	1	1	1	1
2018-09-25	1	1	1	1	1	1	1	1	1	1	1	1	1	1	1	1	1	1	1	1	1
2018-09-26	1	1	1	1	1	1	1	1	1	1	1	1	1	1	1	1	1	1	1	1	1
2018-09-27	1	1	1	1	1	1	1	1	1	1	1	1	1	1	1	1	1	1	1	1	1
2018-09-27	1	1	1	1	1	1	1	1	1	1	1	1	1	1	1	1	1	1	1	1	1
2018-09-28	1	1	1	1	1	1	1	1	1	1	1	1	1	1	1	1	1	1	1	1	1
2018-09-28	1	1	1	1	1	1	1	1	1	1	1	1	1	1	1	1	1	1	1	1	1
2018-09-29	1	1	1	1	1	1	1	1	1	1	1	1	1	1	1	1	1	1	1	1	1
2018-09-29	1	1	1	1	1	1	1	1	1	1	1	1	1	1	1	1	1	1	1	1	1
2018-09-30	1	1	1	1	1	1	1	1	1	1	1	1	1	1	1	1	1	1	1	1	1
2018-10-01	1	1	1	1	1	1	1	1	1	1	1	1	1	1	1	1	1	1	1	1	1
2018-10-01	1	1	1	1	1	1	1	1	1	1	1	1	1	1	1	1	1	1	1	1	1
2018-10-02	1	1	1	1	1	1	1	1	1	1	1	1	1	1	1	1	1	1	1	1	1
2018-10-03	1	1	1	1	1	1	1	1	1	1	1	1	1	1	1	1	1	1	1	1	1
2018-10-04	1	1	1	1	1	1	1	1	1	1	1	1	1	1	1	1	1	1	1	1	1
2018-10-04	1	1	1	1	1	1	1	1	1	1	1	1	1	1	1	1	1	1	1	1	1
2018-10-05	1	1	1	1	1	1	1	1	1	1	1	1	1	1	1	1	1	1	1	1	1
2018-10-05	1	1	1	1	1	1	1	1	1	1	1	1	1	1	1	1	1	1	1	1	1
2018-10-06	1	1	1	1	1	1	1	1	1	1	1	1	1	1	1	1	1	1	1	1	1
2018-10-06	1	1	1	1	1	1	1	1	1	1	1	1	1	1	1	1	1	1	1	1	1
2018-10-07	1	1	1	1	1	1	1	1	1	1	1	1	1	1	1	1	1	1	1	1	1
2018-10-08	1	1	1	1	1	1	1	1	1	1	1	1	1	1	1	1	1	1	1	1	1
2018-10-09	1	1	1	1	1	1	1	1	1	1	1	1	1	1	1	1	1	1	1	1	1
2018-10-09	1	1	1	1	1	1	1	1	1	1	1	1	1	1	1	1	1	1	1	1	1
2018-10-10	1	1	1	1	1	1	1	1	1	1	1	1	1	1	1	1	1	1	1	1	1
2018-10-11	1	1	1	1	1	1	1	1	1	1	1	1	1	1	1	1	1	1	1	1	1
2018-10-11	1	1	1	1	1	1	1	1	1	1	1	1	1	1	1	1	1	1	1	1	1
2018-10-12	1	1	1	1	1	1	1	1	1	1	1	1	1	1	1	1	1	1	1	1	1
2018-10-13	1	1	1	1	1	1	1	1	1	1	1	1	1	1	1	1	1	1	1	0	1
2018-10-14	1	1	1	1	1	1	1	1	1	1	1	1	1	1	1	1	1	1	1	0	1
2018-10-15	1	1	1	1	1	1	1	1	1	1	1	1	1	1	1	1	1	1	1	1	1
2018-10-16	1	1	1	1	1	1	1	1	1	1	1	1	1	1	1	1	1	1	1	1	1
2018-10-16	1	1	1	1	1	1	1	1	1	1	1	1	1	1	1	1	1	1	1	1	1
2018-10-17	1	1	1	1	1	1	1	1	1	1	1	1	1	1	1	1	1	1	1	1	1
2018-10-18	1	1	1	1	1	1	1	1	1	1	1	1	1	1	1	1	1	1	1	1	1
2018-10-18	1	1	1	1	1	1	1	1	1	1	1	1	1	1	1	1	1	1	1	1	1
2018-10-19	1	1	1	1	1	1	1	1	1	1	1	1	1	1	1	1	1	1	1	1	1
2018-10-20	1	1	1	1	1	1	1	1	1	1	1	1	1	1	1	1	1	1	1	0	1
2018-10-21	1	1	1	1	1	1	1	1	1	1	1	1	1	1	1	1	1	1	1	1	1
2018-10-22	1	1	1	1	1	1	1	1	1	1	1	1	1	1	1	1	1	1	1	1	1
2018-10-23	1	1	1	1	1	1	1	1	1	1	1	1	1	1	1	1	1	1	1	1	1
2018-10-24	1	1	1	1	1	1	1	1	1	1	1	1	1	1	1	1	1	1	1	1	1
2018-10-24	1	1	1	1	1	1	1	1	1	1	1	1	1	1	1	1	1	1	1	1	1
2018-10-25	1	1	1	1	1	1	1	1	1	1	1	1	1	1	1	1	1	1	1	1	1
2018-10-26	1	1	1	1	1	1	1	1	1	1	1	1	1	1	1	1	1	1	1	1	1
2018-10-27	1	1	1	1	1	1	1	1	1	1	1	1	1	1	1	1	1	1	1	0	1
2018-10-28	1	1	1	1	1	1	1	1	1	1	1	1	1	1	1	1	1	1	1	1	1
2018-10-29	1	1	1	1	1	1	1	1	1	1	1	1	1	1	1	1	1	1	1	1	1
2018-10-30	1	1	1	1	1	1	1	1	1	1	1	1	1	1	1	1	1	1	1	1	1
2018-10-31	1	1	1	1	1	1	1	1	1	1	1	1	1	1	1	1	1	1	1	1	1
