# Supplementary material for: Factors influencing bird-building collisions in the downtown area of a major North American city
Source: PLoS One. 2019 Nov 6;14(11):e0224164. doi: 10.1371/journal.pone.0224164 (PMC6834121; doi:10.1371/journal.pone.0224164)
Supplement: S2 Dataset — Input data for analyses of building-related variables associated with bird collisions (based on all 21 buildings); U.S. Bank Stadium is building 1. (XLSX) [file pone.0224164.s008.xlsx]

## Sheet: Stats Input (ALL BUILDINGS)
BuildingNumber	Quintile	HeightFt	HeightM	GlassAreaSqFt	GlassAreaSqM	AreaLight	PropLit	Footprint	DistanceRiver	Vegetation50	Vegetation100	LowRawFatal2017	LowRawFatal2018	LowRawAll2017	LowRawAll2018	LowRawNonFatal	HighRawNonFatal	LowRawFatal	HighRawFatal	LowAdjustedFatal	HighAdjustedFatal	SpringLowRawFatal	FallLowRawFatal	WTSPLowRawFatal	NAWALowRawFatal	OVENLowRawFatal	COYELowRawFatal	TEWALowRawFatal	SpeciesFatal	SpeciesNonFatal	SpeciesAll	SpeciesAllSpring	SpeciesAllFall
1	NA	271.49	82.7502	121833	11318.5	7722.22	0.682263	51863	611.734	0.159128	0.104671	58	97	95	130	70	70	155	159	222	228	23	128	14	28	5	14	10	35	22	42	18	35
2	1	85	25.908	10552.7	980.366	493.91	0.503802	5956	954.747	0.012233	0.0164243	3	6	3	7	1	3	9	18	22	45	3	5	1	0	2	0	1	8	1	9	4	5
3	5	454.51	138.535	45797.9	4254.73	996.191	0.234138	3233	998.422	0.222132	0.0950012	31	46	36	59	18	20	77	112	158	231	10	66	19	7	4	5	5	30	11	35	10	29
4	5	791.93	241.38	182052	16913.1	2454.34	0.145115	2415	1095.82	0.00277162	0.014476	42	49	59	59	27	30	91	113	297	369	15	73	4	9	11	5	1	34	13	38	9	36
5	3	61.98	18.8915	19646.9	1825.24	232.183	0.127207	2576	494.308	0.0222422	0.0152055	2	3	4	6	5	6	5	11	7	16	1	4	0	1	0	0	0	4	3	6	2	4
6	4	416.01	126.8	15435.1	1433.95	624.191	0.435294	4727	659.934	0	0.0108356	7	7	9	9	4	4	14	45	21	70	2	6	0	1	0	0	1	9	3	10	2	6
7	2	310.61	94.6739	7344.11	682.285	127.746	0.187233	1029	830.994	0	0.00355056	1	1	1	1	0	0	2	2	3	3	0	1	0	0	0	0	1	2	0	2	0	1
8	2	152	46.3296	8412.17	781.51	375.5	0.48048	1583	999.388	0.00261308	0.0129705	3	1	3	1	0	1	4	8	114	228	1	2	1	0	1	0	1	4	0	4	1	2
9	5	210.74	64.2336	37419.5	3476.36	1112.09	0.3199	3835	857.19	0.0326293	0.0349291	34	25	38	29	8	10	59	64	83	90	11	47	11	3	4	6	2	23	5	24	7	21
10	4	239.92	73.1276	4861.24	451.621	234.317	0.518837	1522	760.744	0.00783732	0.0127353	1	3	4	3	3	3	4	4	7	7	0	4	0	0	0	1	0	3	3	6	2	4
11	4	111.57	34.0065	23305.4	2165.13	367.034	0.169521	1504	553.2	0.0614675	0.028982	2	1	4	1	2	2	3	6	5	11	1	2	0	1	1	0	0	3	2	5	2	3
12	3	99.17	30.227	20959.5	1947.18	894.517	0.45939	2725	538.36	0.0206517	0.0254818	14	11	17	13	5	7	25	26	47	48	5	18	0	1	1	3	8	12	3	13	6	11
13	1	201.17	61.3166	17769.8	1650.86	1317.46	0.798049	5762	1367.52	0.004893	0.00148936	2	4	5	5	4	4	6	8	24	32	3	3	0	0	0	1	0	6	3	9	3	6
14	1	85	25.908	4866.99	452.154	172.416	0.381321	4294	1289.85	0.00907614	0.0136147	1	0	2	0	1	1	1	6	5	33	0	1	0	0	0	0	1	1	1	2	0	2
15	3	561.09	171.02	88747.5	8244.85	1772.13	0.214938	3724	741.424	8.70019e-05	0	5	6	6	10	5	5	11	15	37	51	0	11	1	2	3	0	0	7	4	9	1	8
16	2	41	12.4968	3182.82	295.691	23.0717	0.0780263	1505	1407.24	0.0353892	0.0250284	0	1	1	1	1	1	1	1	20	20	0	1	0	0	0	0	1	1	1	1	0	1
17	5	403.18	122.889	70363.8	6536.96	4277.45	0.654349	4615	811.026	0.18877	0.122164	112	142	135	170	51	51	254	264	431	448	79	168	53	29	39	18	12	37	22	44	22	34
18	NA	94	28.6512	8325.73	773.479	233.267	0.301581	1636	338.157	0.00318909	0.00557687	1	1	1	1	0	0	2	2	3	3	2	0	0	0	0	0	0	2	0	2	2	0
19	NA	301	91.7448	39810	3698.43	261.11	0.0706	5461	451.015	0.0265095	0.123744	9	20	10	23	4	4	29	34	67	79	6	23	3	3	2	5	0	15	4	17	7	13
20	NA	49.59	15.115	48182.3	4476.25	1048.13	0.234153	5779	385.417	0.038674	0.0474356	9	14	14	18	9	10	23	28	45	54	4	19	3	2	1	2	3	13	6	15	3	13
21	NA	61.98	18.8915	10037.7	932.522	376.561	0.403809	2799	397.853	0.0023898	0	5	0	6	1	2	2	5	7	11	15	0	5	1	0	1	0	0	4	1	5	1	4
